# Supplementary material for: Laparoscopic ureteroneocystostomy with bladder flap for benign ureteral stenosis: our initial experience
Source: Sci Rep. 2024 Jan 23;14:2041. doi: 10.1038/s41598-024-52497-3 (PMC10805737; doi:10.1038/s41598-024-52497-3)
Supplement: Supplementary file 1 — Supplementary Information. [file 41598_2024_52497_MOESM1_ESM.xlsx]

## Sheet: Initialized Data
Number	Age	Gender:1 male;2 female	BMI	Operative side	Location			Symptoms						Hydronephrosis			Preoperative	Postoperative	Preoperative	Postoperative	Preoperative ureteral stent	Preoperative percutaneous nephrostomy
					Proximal	Middle	Distal	Flank or/ and abdominalpain	Fever	Vaginal leak	Hematuria	No symptoms	Aetiology	Mild	Moderate	Gross	Serum creatinine	Serum creatinine	eGFR	eGFR			Length of ureter defect	Operative time	Blood loss	Combined with psoas hitch	Postoperative hospitalization	Drainage tube removal time	Indwell time of double-J stent	Follow up period	Complication
1	33	1	23.88	2			1					1	Ureteral polyp	mild			126	106	64.59	79.6			6	155	45	0	5	3	8	48
2	54	1	25.1	1			1					1	Ureteral polyp	mild			95	88	77.86	85.42		1	5	120	40	0	6	3	8	36
3	48	1	24.51	2	1			1					Ureteroscopy	mild			82	99	97.03	77.27			15	180	70	1	8	4	8	48	urinary tract infection
4	26	2	20.96	2			1	1					Ureteral polyp		moderate		57	52	123.25	127.03			5	140	35	0	8	4	4	36
5	42	2	23.43	1		1						1	Holmium laser lithotripsy			gross	83	72	75.17	89.27			7	120	40	1	8	3	8	42
6	42	2	22.22	1			1	1					Holmium laser lithotripsy			gross	54	55	112.12	111.45			5	145	40	0	5	2	8	42
7	31	1	25.91	1	1			1					Secondary to ureteroureterostomy			gross	90	89	97.7	99.03	1		15	150	80	1	8	4	8	36	fever
8	44	2	22.19	1			1		1	1			Hysterectomy due to myoma of uterus		moderate		55	62	109.9	105.47			5	140	25	0	7	3	8	36
9	52	2	22.48	1	1				1				Holmium laser lithotripsy		moderate		112	101	48.78	55.27	1		15	160	100	1	7	3	8	36
10	69	1	23.5	1			1	1					Secondary to ureterovesical reimplantation		moderate		103	88	63.55	76.87			6	95	20	0	6	2	4	36
11	46	2	20.31	1			1			1			Hysterectomy due to myoma of uterus	mild			66	69	96.42	91.38			6	90	30	0	6	2	4	30
12	46	1	27.55	1		1						1	Holmium laser lithotripsy		moderate		115	114	65.38	66.07	1		9	190	30	1	7	4	8	30	stenosis recurrence
13	48	2	25.56	1		1						1	Holmium laser lithotripsy			gross	88	71	67.14	87.04	1		9	165	30	1	7	4	8	30
14	41	2	21.78	2			1	1					Hysterectomy due to myoma of uterus	mild			46	47	119.03	118.19	1		6	120	40	0	7	3	8	24
15	48	1	24.61	2			1	1					Holmium laser lithotripsy			gross	107	100	70.34	76.33		1	5	120	30	0	7	4	4	24
16	29	2	22.12	1			1	1					Caused by cesarean section	mild			70	51	101.19	125.18			6	150	60	0	6	3	8	24
17	45	1	24.49	2	1			1					Holmium laser lithotripsy			gross	96	91	81.9	87.38			14	200	60	1	6	3	4	24
18	21	2	21.23	2		1						1	Hysterectomy due to myoma of uterus	mild			49	42	134.17	141.15			12	200	50	1	7	4	8	24
19	44	2	22.31	1		1				1			Hysterectomy due to myoma of uterus	mild			59	58	107.38	107.99			12	195	45	1	7	4	8	18
20	64	2	25.92	1	1			1					Holmium laser lithotripsy			gross	125	106	39.26	47.92	1		14	220	50	1	5	2	8	18
21	29	2	23.5	2			1	1	1				Caused by cesarean section	mild			59	46	119.32	129.5			6	180	30	0	7	3	4	15
22	54	1	22.41	1		1		1					Holmium laser lithotripsy			gross	108	103	66.68	70.62			11	160	50	1	6	3	8	12
23	47	2	23.05	2			1	1					Ureteroscopy		moderate		88	80	67.62	75.88			6	150	50	1	8	4	8	12	fever
24	54	2	27.55	1			1			1			hysterectomy due to myoma of uterus	mild			102	95	53.85	58.69			5	180	40	0	6	3	4	12
25	56	2	17.76	2			1					1	Secondary to ureterovesical reimplantation			gross	93	92	59.38	60.16			6	145	90	1	8	4	8	12
26	52	2	21.33	2			1	1					Impacted calculi		moderate		68	65	89.17	94.17			6	160	30	0	8	4	8	12
27	81	1	26.32	1	1			1			1		Ureteroscopy	mild			393	339	11.57	13.84			17	175	150	1	9	4	8	12	hematuria
